# Supplementary material for: Beneficial endophytic fungi improve the yield and quality of Salvia miltiorrhiza by performing different ecological functions
Source: PeerJ. 2024 Feb 22;12:e16959. doi: 10.7717/peerj.16959 (PMC10894594; doi:10.7717/peerj.16959)
Supplement: Supplemental Information 6 [file peerj-12-16959-s006.xlsx]

## Sheet: In vitro growth indicators
	height increase			net weight gain		the number of new leaves		IAA content		chlorophyll content
EF				average value	SEM	average value	SEM	average value	SEM
DS5	1.9	2.6	1.6	0.21	0.0057735	4	0	2.29	0.0173205	4.34935	4.21622	4.61176
DS7	2.6	1.2	1.2	0.55	0.0173205	3.66	0.334863	0.91	0.0057735	17.8542	12.5653	9.83609
DS8	2.3	1.2	1.2	0.44	0.011547	4.33	0.334863	0.68	0	19.0822	13.0778	10.7887
DS10	0.8	1.2	1.4	0.29	0.0519615	4	0	0.82	0.011547	9.5847	9.76521	9.48044
DS12	2.4	2.3	1.6	0.58	0.011547	2.66	0.334863	0.94	0.023094	15.9993	12.8003	11.9696
DS13	2.6	2	1.4	0.28	0.0173205	2	0	1.24	0.011547	9.88215	8.80755	6.24397
DS16	0.8	1.2	1.1	0.18	0.0057735	2.33	0.334863	0.68	0.0173205	4.28326	5.0577	4.28558
DS17	2.2	0.9	1.2	0.21	0.0057735	3	0.334863	0.75	0.011547	5.30492	6.77274	6.855
DS18	0.8	0.9	1	0.19	0.0057735	3.66	0.334863	1.26	0.0173205	3.55955	6.75038	6.09513
CK	1.8	1.1	0.83	0.18	0.0057735	3.66	0.484974	0.29	0.0057735	14.8803	13.8873	11.3932

## Sheet: Enzyme activity in vitro
MDA			NR			GS			SS			SPS
average value	SEM		average value	SEM		average value	SEM		average value	SEM		average value	SEM
3.5	0.254034		13.65	0.46188		1.55	0.0173205		1.05	0.057735		1.32	0.0057735
4.59	0.236714		12.59	0.121244		1.22	0		1.6	0.0635085		1.34	0.0057735
3.86	0.161658		50.95	0.167432		5.52	0.0173205		1.12	0.011547		1.27	0
4.58	0.236714		37.13	0.092376		3.77	0.092376		1.64	0.0288675		2.42	0.0057735
4.16	0.225167		37.27	0.46188		5	0.0635085		1.48	0.0173205		1.69	0.0057735
2.85	0.0750555		23.37	0.202073		2.32	0.057735		3.02	0.023094		1.83	0.0057735
5.34	0.138564		15.26	0.080829		2	0		1.44	0.0173205		1.11	0
5.52	0.092376		12.41	0.046188		1.13	0.0635085		2.51	0.023094		1.07	0.0057735
5.63	0.173205		13.24	0.046188		1.28	0.0635085		1.79	0.0173205		1.03	0
5.93	0.092376		12.32	0.121244		0.94	0.069282		1.03	0.011547		0.99	0.0057735
SOD					CAT					PAL					POD
DS5	277.43	243.62	298.11		DS5	19.45	20.24	24.39		DS5	50.76	60.02	50.21		DS5	3702.23	3567.84	3856.24
DS7	290.78	314.26	322.12		DS7	25.36	22.1	26.32		DS7	10.55	10	20.11		DS7	5100.25	4566.97	5211.67
DS8	262.77	290.32	247.45		DS8	24.28	28.12	18.22		DS8	30.53	40.33	30.22		DS8	1212.87	1465.88	1399.78
DS10	274.53	305.28	288.56		DS10	23.02	21.08	23.29		DS10	30.68	30.72	30.66		DS10	4516.49	4002.86	4611.53
DS12	267.44	245.75	246.98		DS12	28.56	31.34	24.19		DS12	42.223	50.33	44.64		DS12	4014.38	3689.74	4212.24
DS13	260.58	270.46	246.44		DS13	19.43	20.12	17.29		DS13	10.92	12.78	21.58		DS13	2065.43	1988.63	2034.78
DS16	220.22	260.22	160.93		DS16	17.34	18.21	22.13		DS16	21.88	32.02	20.77		DS16	2412.56	2586.73	2207.43
DS17	267.87	298.73	252.39		DS17	9.88	18.2	16.3		DS17	31.22	30.63	21.98		DS17	2138.46	2644.35	1904.66
DS18	325.27	332.18	302.18		DS18	24.56	21.02	23.21		DS18	2.77	21.78	30.42		DS18	2221.88	2341.95	2312.56
CK	222.36	238.67	240.86		CK	20.46	21.21	19.73		CK	30.44	30.58	30.86		CK	3613.42	3784.68	3421.68

## Sheet: Experimental data on potted pla
EF	dry weight of medicinal parts	Biomass	chlorophyll content	Tr	CAT	GOGAT	GS	MDA	NR	PAL	POD	PRO	SOD	SPS	SS	Pn	Ci	Gs	soluble protein content in leaf	soluble and reducing sugars in leafs	soluble protein content in leafs
DS5	47.2541	52.8023	18.424	1.9832	1338.37	499.48	1.672	36.2748	0.263	153.555	998.62	233.458	305.572	0.707	0.697	6.2657	0.1031	300.946	1044.49	1.68441	2.18615
DS5	37.3142	40.5436	18.014	1.9832	1442.11	614.39	1.577	23.9424	0.2866	147.984	741.832	224.069	304.892	0.704	0.714	6.1498	0.0986	294.515	923.06	1.76863	2.10617
DS5	36.9941	40.7498	18.9	1.9545	1093.61	603.16	1.843	44.6598	0.2555	139.196	841.694	232.15	255.127	0.707	0.731	5.3126	0.0947	282.346	757.3	1.78547	2.20392
DS7	42.9963	49.8884	15.175	1.9172	1149.89	796.4	1.482	28.896	0.2336	145.372	1062.82	201.52	308.312	0.891	1.102	5.1537	0.0465	291.046	1191.69	1.93707	2.53273
DS7	31.8814	35.4381	14.935	1.543	1436	922.88	1.52	19.4532	0.2368	133.002	1055.68	204.906	304.723	0.901	1.121	3.955	0.0456	298.021	1384.16	2.02129	2.4883
DS7	33.9841	39.6626	15.203	1.2296	1373.63	858.35	1.292	26.316	0.261	139.023	1105.62	204.56	324.603	0.873	1.119	3.539	0.0408	305.442	931.29	1.93707	2.53273
DS8	36.8423	42.8873	16.37	2.1222	1393.29	633.65	2.679	22.8588	0.1978	110.737	2389.55	216.565	285.484	0.719	0.65	6.2242	0.0613	225.458	829.19	1.34753	1.91955
DS8	39.7822	44.6614	16.552	1.9865	1416.34	766.55	2.945	20.64	0.2387	123.107	2510.82	218.143	289.535	0.697	0.643	5.7975	0.0465	220.456	847.36	1.38964	1.83068
DS8	44.8956	52.2024	16.534	1.9656	1012.25	665.11	2.793	19.2468	0.2218	128.47	2282.56	216.335	293.348	0.707	0.652	5.4355	0.0422	219.535	441.23	1.36437	1.99064
DS10	49.8792	57.1473	16.597	2.5257	1123.45	1173.58	1.235	20.7948	0.3375	124.37	784.63	182.395	299.37	0.707	0.785	8.1812	0.0562	286.166	737.42	1.51597	1.90355
DS10	34.68	37.74	15.788	2.5134	1273.28	1054.16	0.988	19.5048	0.3494	122.536	784.63	181.857	287.499	0.704	0.8	6.5542	0.0543	282.127	76.09	1.68441	1.91244
DS10	39.5693	45.6513	17.426	2.261	1038.7	1035.55	1.14	22.0332	0.3197	122.692	820.295	177.855	329.111	0.711	0.782	6.2242	0.0493	271.788	639.44	1.60019	1.9071
DS12	31.3579	38.5673	14.281	3.2687	1029.88	631.73	3.059	20.8464	0.2611	122.052	606.305	143.376	343.209	0.772	0.68	4.45	0.0756	315.237	1398.6	2.02129	2.29279
DS12	38.131	42.4852	14.254	2.4474	1201.42	733.16	3.211	19.2468	0.2731	140.165	577.773	141.414	341.398	0.782	0.697	4.3422	0.0549	304.761	1178.18	2.02129	2.34611
DS12	40.4727	44.998	14.63	2.1987	1202.09	615.04	2.774	19.9692	0.2718	98.9387	620.571	133.603	253.423	0.768	0.714	4.3376	0.0494	298.111	1240.3	2.02129	2.24836
DS13	39.306	49.02	13.805	1.7609	1762.12	668.32	4.066	25.2324	0.2596	144.628	328.118	122.597	364.126	0.775	0.663	3.9293	0.0678	377.024	1424.77	1.68441	2.21281
DS13	43.9039	42.0141	13.587	1.7561	1606.86	658.69	3.762	34.7268	0.2534	148.33	363.783	130.486	336.441	0.778	0.647	3.7029	0.0677	373.088	867	1.76863	2.11505
DS13	37.9905	44.631	13.585	1.7521	1524.82	608.3	3.99	30.96	0.2281	156.427	349.517	121.866	326.095	0.78	0.647	3.5531	0.0671	355.958	1364.29	1.60019	2.20392
DS16	57.2608	67.6667	19.017	1.7765	710.544	494.34	1.425	19.608	0.1954	118.349	435.113	99.163	373.359	1.08	0.655	3.7486	0.0677	379.106	1304.11	1.68441	2.05285
DS16	45.9632	52.898	19.105	1.6726	545.112	514.56	1.482	15.6348	0.1925	134.283	463.645	93.0446	322.015	1.082	0.657	2.8651	0.0625	364.166	1298.52	1.68441	2.04396
DS16	39.9502	45.9522	19.239	1.4524	789.192	562.07	1.71	18.5244	0.1657	140.268	427.98	191.669	307.795	1.079	0.652	2.7484	0.0602	362.352	838.9	1.7181	2.07062
DS17	39.282	43.7073	17.664	1.6094	1457.7	850.01	1.064	20.6916	0.1819	124.37	699.034	99.2399	359.53	1.02	0.655	5.0663	0.0512	330.022	832.92	2.12236	3.75022
DS17	45.2107	50.8799	17.953	1.5045	1554.65	728.99	0.874	21.1044	0.1805	130.061	699.034	102.588	337.227	1.011	0.657	4.2778	0.0512	329.101	833.85	2.15604	3.85686
DS17	37.6799	49.1502	17.536	1.5016	1801.45	1014.68	0.912	20.4852	0.1677	104.319	898.758	140.952	306.083	1.025	0.648	4.2702	0.0511	328.409	1043.4	2.13078	3.78577
DS18	42.1941	46.796	15.967	2.1231	1112.6	733.16	2.318	21.3108	0.4448	99.7864	734.699	123.482	307.967	1.028	0.653	4.7112	0.0577	286.446	1185.87	2.61926	1.91066
DS18	45.5388	52.0403	15.528	1.9966	1150.57	622.1	2.964	22.6008	0.4265	96.7589	691.901	135.988	293.027	1.045	0.655	4.6446	0.0502	270.291	958.77	2.64452	1.91955
DS18	39.066	44.3955	16.073	1.8702	1152.6	805.07	2.584	22.6524	0.3748	96.7589	641.97	140.952	261.014	1.037	0.657	4.6326	0.05	261.231	667.24	2.70348	1.91066
CK	37.3981	44.7238	17.82	1.3231	900.384	863.17	1.254	20.898	0.1521	77.4521	641.97	108.321	223.354	0.704	0.653	3.1377	0.0284	264.411	707.38	1.39806	1.90177
CK	31.9293	36.8673	17.482	1.3138	794.616	749.21	1.558	22.2396	0.1525	79.234	592.039	176.97	245.758	0.699	0.655	3.0974	0.0284	247.24	952.1	1.38964	1.91066
CK	39.7114	48.0677	16.829	1.2925	931.572	722.25	1.406	23.22	0.1535	76.4141	649.103	108.244	250.961	0.707	0.658	3.0763	0.0282	244.6	608.54	1.37279	1.90177

## Sheet: Potted Plant Active Ingredients
EF	tanshinone I	EF	salvianolic acid A	EF	salvianolic acid B	EF	dihydrotanshinone	EF	rosmarinic acid	EF	caffeic acid	EF	cryptotanshinone	EF	tanshinone IIA
DS5	0.039	DS5	0.1533	DS5	30.4263	DS5	0.907	DS5	1.7115	DS5	0.457617	DS5	0.0521	DS5	0.0311261
DS5	0.0437	DS5	0.1447	DS5	30.6483	DS5	0.7923	DS5	1.3462	DS5	0.828569	DS5	0.0544	DS5	0.0745208
DS5	0.0414	DS5	0.149	DS5	30.5373	DS5	1.0654	DS5	1.5289	DS5	0.643093	DS5	0.0532	DS5	0.0567959
DS5	0.1098	DS5	0.0787	DS5	18.2066	DS5	1.0612	DS5	0.915	DS5	0.258227	DS5	0.094	DS5	0.0536425
DS5	0.1093	DS5	0.103	DS5	14.4649	DS5	1.0399	DS5	1.174	DS5	0.282661	DS5	0.082	DS5	0.0552192
DS5	0.1044	DS5	0.075	DS5	12.4377	DS5	1.0506	DS5	0.6193	DS5	0.775089	DS5	0.078	DS5	0.0351838
DS5	0.1069	DS5	0.089	DS5	13.4513	DS5	1.0086	DS5	0.8966	DS5	0.528875	DS5	0.08	DS5	0.069236
DS5	0.0578	DS5	0.0816	DS5	15.0682	DS5	0.9912	DS5	1.0327	DS5	0.222744	DS5	0.0574	DS5	0.078919
DS5	0.136	DS5	0.1302	DS5	27.5283	DS5	1.0394	DS5	1.3176	DS5	0.850582	DS5	0.0848	DS5	0.0740775
DS5	0.1625	DS5	0.1346	DS5	29.4891	DS5	1.0153	DS5	1.2526	DS5	1.14218	DS5	0.0927	DS5	0.0287059
DS5	0.1493	DS5	0.1324	DS5	28.5087	DS5	0.8458	DS5	1.2851	DS5	0.996382	DS5	0.0887	DS5	0.0622498
DS5	0.0312	DS5	0.1126	DS5	54.5691	DS7	1.093	DS5	2.1483	DS5	0.26862	DS5	0.0584	DS5	0.0235743
DS5	0.0359	DS5	0.0837	DS5	34.8743	DS7	1.0611	DS5	1.6422	DS5	0.705424	DS5	0.0584	DS5	0.0429829
DS5	0.0336	DS5	0.0894	DS5	31.2421	DS7	1.077	DS5	1.6363	DS5	0.736754	DS5	0.0584	DS7	0.103773
DS5	0.0935	DS5	0.0865	DS5	33.0582	DS7	1.6962	DS5	1.6393	DS5	0.497831	DS5	0.1501	DS7	0.100215
DS5	0.0311	DS5	0.06	DS5	31.5777	DS7	0.9359	DS5	0.93	DS5	0.41419	DS5	0.0657	DS7	0.101994
DS5	0.0322	DS5	0.1304	DS5	42.0325	DS7	0.9296	DS5	1.8315	DS5	0.672972	DS5	0.0679	DS7	0.160585
DS5	0.0316	DS5	0.1354	DS5	44.4566	DS7	0.9328	DS5	1.8641	DS5	0.543581	DS5	0.0668	DS7	0.0672528
DS5	0.0712	DS5	0.1329	DS5	43.2446	DS7	1.278	DS5	1.8478	DS5	0.411351	DS5	0.0723	DS7	0.0660499
DS5	0.0243	DS5	0.1107	DS5	29.7801	DS7	1.0672	DS5	1.401	DS7	0.661406	DS5	0.0601	DS7	0.0666513
DS7	0.188	DS5	0.1134	DS5	55.7537	DS7	0.6776	DS5	1.6975	DS7	0.584248	DS7	0.1368	DS7	0.080507
DS7	0.172	DS7	0.1211	DS7	29.8453	DS7	0.8724	DS7	1.7408	DS7	0.664593	DS7	0.1318	DS7	0.0673325
DS7	0.18	DS7	0.1314	DS7	31.6253	DS7	0.9863	DS7	1.8512	DS7	1.47389	DS7	0.1343	DS7	0.0540914
DS7	0.3393	DS7	0.1263	DS7	30.7353	DS7	0.9076	DS7	1.796	DS7	1.32045	DS7	0.1874	DS7	0.0501764
DS7	0.1054	DS7	0.092	DS7	16.9856	DS7	0.9	DS7	0.5803	DS7	1.21539	DS7	0.1111	DS7	0.0521339
DS7	0.1014	DS7	0.0404	DS7	14.1071	DS7	0.9038	DS7	0.3342	DS7	1.77637	DS7	0.1084	DS7	0.0873885
DS7	0.1034	DS7	0.0436	DS7	14.1124	DS7	1.0424	DS7	0.3712	DS7	0.987942	DS7	0.1097	DS8	0.269445
DS7	0.1617	DS7	0.042	DS7	14.1097	DS8	0.0698	DS7	0.3527	DS7	0.921766	DS7	0.1364	DS8	0.116947
DS7	0.0321	DS7	0.031	DS7	14.3452	DS8	0.0467	DS7	0.3907	DS7	1.05548	DS7	0.0503	DS8	0.0788138
DS7	0.0288	DS7	0.0574	DS7	20.6455	DS8	0.0362	DS7	0.909	DS7	0.595287	DS7	0.047	DS8	0.0709598
DS7	0.0304	DS7	0.0282	DS7	25.9069	DS8	0.0351	DS7	1.6793	DS7	0.591839	DS7	0.0487	DS8	0.053858
DS7	0.0692	DS7	0.0428	DS7	23.2762	DS8	0.0367	DS7	1.2942	DS7	1.16367	DS7	0.1298	DS8	0.0980335
DS7	0.0968	DS7	0.0689	DS7	24.7966	DS8	0.0348	DS7	1.1724	DS8	1.36164	DS7	0.0707	DS8	0.0936215
DS7	0.0933	DS7	0.0652	DS7	16.1792	DS8	0.0337	DS7	0.4412	DS8	0.364727	DS7	0.069	DS8	0.108898
DS7	0.095	DS7	0.1041	DS7	20.3631	DS8	0.0333	DS7	1.0281	DS8	1.562	DS7	0.0699	DS8	0.0383655
DS7	0.1444	DS7	0.0846	DS7	18.2711	DS8	0.0331	DS7	0.7347	DS8	1.28361	DS7	0.1143	DS8	0.0355725
DS8	0.4652	DS7	0.1406	DS7	40.7768	DS8	0.0428	DS7	2.0343	DS8	0.240945	DS8	0.4442	DS8	0.147409
DS8	0.1724	DS8	0.0594	DS8	19.5932	DS8	0.0455	DS8	0.3492	DS8	0.828557	DS8	0.1764	DS8	0.16843
DS8	0.1375	DS8	0.1089	DS8	26.1374	DS8	0.0584	DS8	1.188	DS8	0.711983	DS8	0.1057	DS8	0.154213
DS8	0.1293	DS8	0.0976	DS8	22.2577	DS8	0.0422	DS8	0.496	DS8	0.32759	DS8	0.0957	DS10	0.0995448
DS8	0.0819	DS8	0.0899	DS8	20.0817	DS10	0.0425	DS8	0.5076	DS8	0.668632	DS8	0.0724	DS10	0.0472941
DS8	0.1131	DS8	0.1438	DS8	30.7192	DS10	0.0352	DS8	1.8522	DS8	0.718288	DS8	0.1434	DS10	0.0319149
DS8	0.1085	DS8	0.0704	DS8	22.6883	DS10	0.0357	DS8	1.1442	DS8	0.881784	DS8	0.1364	DS10	0.0376332
DS8	0.1222	DS8	0.0662	DS8	21.3872	DS10	0.0393	DS8	0.9828	DS8	0.783015	DS8	0.2377	DS10	0.0631641
DS8	0.064	DS8	0.0571	DS8	21.8917	DS10	0.036	DS8	1.2282	DS8	0.316329	DS8	0.2136	DS10	0.0608304
DS8	0.0597	DS8	0.0735	DS8	20.9615	DS10	0.0359	DS8	1.0019	DS10	1.31087	DS8	0.2254	DS10	0.0351253
DS8	0.2181	DS8	0.0709	DS8	20.4402	DS10	0.0358	DS8	0.9244	DS10	0.337697	DS8	0.2244	DS10	0.185057
DS8	0.239	DS8	0.0667	DS8	21.1382	DS10	0.0637	DS8	0.8895	DS10	0.280171	DS10	0.1426	DS10	0.120373
DS8	0.276	DS8	0.0491	DS8	21.6772	DS10	0.0457	DS8	0.9691	DS10	1.09676	DS10	0.0765	DS10	0.0796237
DS10	0.1881	DS8	0.0607	DS8	15.4373	DS10	0.0467	DS8	0.9819	DS10	0.472153	DS10	0.1769	DS10	0.337717
DS10	0.0661	DS10	0.0952	DS10	26.4156	DS10	0.0946	DS10	1.5928	DS10	1.03281	DS10	0.1743	DS10	0.13581
DS10	0.0684	DS10	0.095	DS10	26.3963	DS10	0.0493	DS10	1.0613	DS10	0.970899	DS10	0.2543	DS12	0.164844
DS10	0.0829	DS10	0.0733	DS10	19.3425	DS12	0.0649	DS10	0.9906	DS10	1.10557	DS10	0.1784	DS12	0.261785
DS10	0.0599	DS10	0.0796	DS10	18.4077	DS12	0.0747	DS10	1.3405	DS10	1.79473	DS10	0.1187	DS12	0.0903634
DS10	0.0582	DS10	0.0605	DS10	16.4816	DS12	0.0412	DS10	0.6266	DS10	1.78282	DS10	0.3889	DS12	0.107164
DS10	0.0621	DS10	0.0807	DS10	27.2071	DS12	0.0588	DS10	0.9887	DS10	0.353483	DS10	0.1907	DS12	0.104123
DS10	0.3651	DS10	0.0454	DS10	25.0882	DS12	0.0567	DS10	1.0376	DS10	1.83833	DS12	0.2096	DS12	0.136282
DS10	0.2166	DS10	0.0567	DS10	28.3733	DS12	0.06	DS10	0.9961	DS10	0.803378	DS12	0.1629	DS12	0.140949
DS10	0.1552	DS10	0.0807	DS10	35.8932	DS12	0.0613	DS10	0.7234	DS12	1.52445	DS12	0.1285	DS12	0.0832474
DS10	0.6863	DS10	0.1095	DS10	39.3496	DS12	0.0553	DS10	1.415	DS12	0.659731	DS12	0.1116	DS12	0.121372
DS10	0.2112	DS10	0.0849	DS10	24.4586	DS12	0.0485	DS10	1.9019	DS12	0.411578	DS12	0.1095	DS13	0.0318436
DS12	0.3753	DS10	0.093	DS10	26.978	DS12	0.0416	DS10	1.1848	DS12	1.6949	DS12	0.178	DS13	0.0310181
DS12	0.8386	DS12	0.1004	DS12	22.8453	DS13	0.035	DS12	0.6955	DS12	1.7386	DS12	0.1833	DS13	0.0514116
DS12	0.1366	DS12	0.1007	DS12	22.5224	DS13	0.0361	DS12	0.4683	DS12	1.06399	DS12	0.1138	DS13	0.0847262
DS12	0.2651	DS12	0.0946	DS12	28.7376	DS13	0.037	DS12	1.3009	DS12	1.07376	DS12	0.1933	DS13	0.0833871
DS12	0.2583	DS12	0.1501	DS12	28.6386	DS13	0.0365	DS12	0.8052	DS12	0.859931	DS12	0.137	DS13	0.0510124
DS12	0.2972	DS12	0.143	DS12	27.3751	DS13	0.0518	DS12	0.803	DS12	0.41747	DS13	0.0633	DS13	0.133405
DS12	0.3076	DS12	0.0842	DS12	28.5899	DS13	0.0365	DS12	1.7006	DS12	0.773715	DS13	0.0614	DS13	0.0648787
DS12	0.1679	DS12	0.0775	DS12	19.7905	DS13	0.0317	DS12	0.4694	DS12	0.760244	DS13	0.1029	DS13	0.0690139
DS12	0.2185	DS12	0.079	DS12	18.3524	DS13	0.0361	DS12	0.5322	DS13	1.27831	DS13	0.1082	DS13	0.0544055
DS12	0.1257	DS12	0.0761	DS12	30.3127	DS13	0.0409	DS12	0.8268	DS13	1.11511	DS13	0.1066	DS13	0.0551178
DS13	0.0353	DS12	0.1283	DS12	18.4102	DS13	0.0348	DS12	1.3845	DS13	0.361915	DS13	0.0687	DS13	0.0330557
DS13	0.0649	DS13	0.0594	DS13	19.236	DS13	0.0325	DS13	0.7502	DS13	1.27817	DS13	0.1058	DS16	0.0885249
DS13	0.1583	DS13	0.056	DS13	20.7144	DS13	0.0324	DS13	0.8311	DS13	1.17208	DS13	0.0593	DS16	0.0801918
DS13	0.147	DS13	0.0904	DS13	23.4281	DS16	0.0452	DS13	0.72	DS13	1.0489	DS13	0.1017	DS16	0.0907378
DS13	0.0776	DS13	0.0868	DS13	22.8657	DS16	0.0436	DS13	1.0593	DS13	0.954432	DS13	0.1192	DS16	0.0964444
DS13	0.265	DS13	0.1281	DS13	26.2133	DS16	0.0347	DS13	1.0657	DS13	0.302249	DS13	0.0844	DS16	0.0711549
DS13	0.0892	DS13	0.1562	DS13	26.4404	DS16	0.038	DS13	1.8185	DS13	0.24901	DS13	0.0853	DS16	0.0990781
DS13	0.1108	DS13	0.0978	DS13	30.3107	DS16	0.0342	DS13	1.2394	DS13	0.738567	DS16	0.1028	DS16	0.105723
DS13	0.1164	DS13	0.1402	DS13	24.3748	DS16	0.042	DS13	1.5139	DS13	0.794924	DS16	0.0893	DS16	0.0705998
DS13	0.0771	DS13	0.071	DS13	34.7169	DS16	0.0497	DS13	0.4892	DS13	0.687289	DS16	0.164	DS16	0.0449661
DS13	0.0864	DS13	0.1217	DS13	20.5156	DS16	0.0414	DS13	0.7414	DS13	0.554876	DS16	0.1374	DS16	0.0717555
DS13	0.0454	DS13	0.1512	DS13	23.8042	DS16	0.0383	DS13	1.1839	DS16	0.968638	DS16	0.1099	DS17	0.13425
DS16	0.1921	DS13	0.0605	DS13	26.6725	DS16	0.0386	DS13	0.6017	DS16	0.228353	DS16	0.0976	DS17	0.134874
DS16	0.1566	DS16	0.0642	DS16	26.0442	DS17	0.0522	DS16	0.9026	DS16	0.838155	DS16	0.1237	DS17	0.0493372
DS16	0.1167	DS16	0.0831	DS16	28.9868	DS17	0.0536	DS16	1.7851	DS16	1.09698	DS16	0.1028	DS17	0.0404657
DS16	0.1371	DS16	0.0855	DS16	28.9001	DS17	0.0309	DS16	1.5439	DS16	0.290856	DS16	0.0621	DS17	0.0963625
DS16	0.1022	DS16	0.1049	DS16	37.1425	DS17	0.0315	DS16	1.202	DS16	1.42078	DS16	0.0934	DS17	0.0708071
DS16	0.1753	DS16	0.0673	DS16	45.1409	DS17	0.0657	DS16	1.7265	DS16	0.326939	DS17	0.0514	DS17	0.0508765
DS16	0.2164	DS16	0.0616	DS16	28.6081	DS17	0.0374	DS16	1.135	DS16	0.294946	DS17	0.0546	DS18	0.0848428
DS16	0.1319	DS16	0.1105	DS16	33.3635	DS17	0.0364	DS16	0.954	DS16	1.13023	DS17	0.1828	DS18	0.0745584
DS16	0.1029	DS16	0.1203	DS16	27.4625	DS17	0.0376	DS16	1.6447	DS16	1.10702	DS17	0.1829	DS18	0.0407188
DS16	0.1106	DS16	0.0781	DS16	29.2963	DS17	0.0454	DS16	1.9471	DS16	0.305216	DS17	0.0414	DS18	0.0476669
DS17	0.0348	DS16	0.0884	DS16	30.2391	DS17	0.0326	DS16	1.7009	DS17	0.441314	DS17	0.0862	DS18	0.279666
DS17	0.0451	DS17	0.1668	DS17	29.3136	DS18	0.0357	DS17	1.8799	DS17	0.595438	DS17	0.0757	DS18	0.243918
DS17	0.0476	DS17	0.157	DS17	28.3988	DS18	0.0387	DS17	1.6836	DS17	0.297054	DS17	0.0899	DS18	0.0376169
DS17	0.2685	DS17	0.0195	DS17	22.3385	DS18	0.0856	DS17	1.2396	DS17	0.454738	DS17	0.0684	DS18	0.0615123
DS17	0.267	DS17	0.1439	DS17	25.458	DS18	0.0768	DS17	1.2441	DS17	0.64131	DS17	0.0568	DS18	0.0967223
DS17	0.0222	DS17	0.1397	DS17	24.8341	DS18	0.0334	DS17	1.2273	DS17	0.647301	DS18	0.1333	DS18	0.0651972
DS17	0.025	DS17	0.0973	DS17	18.1227	DS18	0.0331	DS17	1.2833	DS17	0.618665	DS18	0.1274	CK	0.0486353
DS17	0.0866	DS17	0.1149	DS17	20.6933	DS18	0.033	DS17	1.4246	DS17	1.2116	DS18	0.0565	CK	0.0450013
DS17	0.0712	DS17	0.0867	DS17	20.3765	DS18	0.0381	DS17	1.2535	DS17	1.27773	DS18	0.065	CK	0.0787256
DS17	0.2135	DS17	0.1119	DS17	33.2679	DS18	0.0396	DS17	1.0505	DS17	0.367867	DS18	0.0768	CK	0.0497349
DS17	0.1242	DS17	0.1003	DS17	31.2058	DS18	0.0331	DS17	0.9454	DS17	0.861208	DS18	0.3256	CK	0.021435
DS17	0.0892	DS17	0.1333	DS17	29.6458	DS18	0.0464	DS17	1.3933	DS17	1.13413	DS18	0.2852	CK	0.10151
DS18	0.1272	DS17	0.1339	DS17	29.1006	CK	0.0374	DS17	1.0236	DS17	0.528598	DS18	0.0679	CK	0.0212183
DS18	0.1301	DS17	0.0717	DS17	22.768	CK	0.0323	DS17	0.9421	DS18	0.779638	DS18	0.0801	CK	0.0189373
DS18	0.0625	DS18	0.0956	DS18	22.9012	CK	0.0324	DS18	0.6774	DS18	0.644005	DS18	0.0831	CK	0.0563138
DS18	0.0746	DS18	0.0997	DS18	22.7195	CK	0.0692	DS18	0.91	DS18	0.805748	DS18	0.1026	CK	0.112345
DS18	0.0893	DS18	0.1497	DS18	28.603	CK	0.0348	DS18	1.4756	DS18	0.389867	DS18	0.1277	CK	0.0451065
DS18	0.5137	DS18	0.1718	DS18	30.6833	CK	0.0367	DS18	1.7624	DS18	0.569961	DS18	0.064	CK	0.0544513
DS18	0.4411	DS18	0.1022	DS18	22.3357	CK	0.0452	DS18	1.0018	DS18	0.682253	DS18	0.0732	CK	0.0380163
DS18	0.0606	DS18	0.1087	DS18	20.9353	CK	0.0323	DS18	1.0292	DS18	1.25736	CK	0.0723	CK	0.0490023
DS18	0.0631	DS18	0.0931	DS18	19.7561	CK	0.0434	DS18	0.6455	DS18	1.47118	CK	0.0702
DS18	0.0629	DS18	0.0547	DS18	16.8312	CK	0.0346	DS18	0.3144	DS18	1.39452	CK	0.1294
DS18	0.086	DS18	0.0901	DS18	21.7445	CK	0.0485	DS18	0.704	DS18	1.40342	CK	0.0815
DS18	0.1658	DS18	0.1063	DS18	25.7471	CK	0.0406	DS18	0.9386	DS18	0.303235	CK	0.0457
DS18	0.079	DS18	0.1027	DS18	24.7829			DS18	1.1438	DS18	1.14032	CK	0.0947
DS18	0.1375	DS18	0.0739	DS18	18.0008			DS18	0.6784	DS18	0.472245	CK	0.0442
CK	0.0547	DS18	0.1157	DS18	23.3176			DS18	1.744	DS18	0.58851	CK	0.0418
CK	0.0538	DS18	0.1004	DS18	17.0962			DS18	0.9638	CK	0.0756898	CK	0.0777
CK	0.0918	CK	0.1842	CK	37.2893			CK	1.1796	CK	0.0603823	CK	0.1405
CK	0.0881	CK	0.1744	CK	34.3244			CK	1.1814	CK	0.0150638	CK	0.0701
CK	0.0385	CK	0.1335	CK	31.0154			CK	1.7034	CK	0.0540579	CK	0.0789
CK	0.2249	CK	0.1183	CK	25.093			CK	0.7455	CK	0.0357729	CK	0.068
CK	0.0257	CK	0.0456	CK	10.6423			CK	0.5452	CK	0.013972	CK	0.0807
CK	0.0236	CK	0.0213	CK	31.2295			CK	1.7122	CK	0.0349305	CK	0.1421
CK	0.0855	CK	0.1132	CK	22.7111			CK	1.1856	CK	0.0175131
CK	0.1984	CK	0.1293	CK	24.5537			CK	1.6568	CK	0.020287
CK	0.0811	CK	0.1294	CK	25.7207			CK	1.45	CK	0.0452894
CK	0.0878	CK	0.0287	CK	19.209			CK	0.2602	CK	0.0239085
CK	0.054	CK	0.0306	CK	27.4486			CK	1.031	CK	0.0360789
CK	0.0874	CK	0.1008	CK	26.2943			CK	1.1501	CK	0.00811587
CK	0.1727	CK	0.022	CK	30.8074			CK	1.4405	CK	0.0536723
		CK	0.1173	CK	25.0145			CK	0.7504	CK	0.0452691
		CK	0.0222	CK	19.5212			CK	0.4359
